# Supplementary material for: Warming Diminishes the Day–Night Discrepancy in the Apparent Temperature Sensitivity of Ecosystem Respiration
Source: Plants (Basel). 2024 Nov 26;13(23):3321. doi: 10.3390/plants13233321 (PMC11644270; doi:10.3390/plants13233321)
Supplement: Supplementary file 1 [file plants-13-03321-s001.zip]

Archive with 1 entries (1 files):
- plants-3310410-supplementary.pdf
